# Supplementary material for: Raking of data from a large Australian cohort study improves generalisability of estimates of prevalence of health and behaviour characteristics and cancer incidence
Source: BMC Med Res Methodol. 2022 May 14;22:140. doi: 10.1186/s12874-022-01626-5 (PMC9107206; doi:10.1186/s12874-022-01626-5)
Supplement: Supplementary file 5 — Additional file 5. Table showing 45 and Up Study participants’ characteristics (2006-2009) used for the fully raked weights, percentages before weighting, as well as after applying post-stratification weights, basic raked weights and fully raked weights. [file 12874_2022_1626_MOESM5_ESM.xlsx]

## Sheet: Additional_file_5
Additional file 5. Table showing 45 and Up Study participants’ characteristics (2006-2009) used for the fully raked weights, percentages before weighting, as well as after applying post-stratification weights, basic raked weights and fully raked weights.
Weighting characteristic	45 and Up Study unweighted (N=255,365)		Census 2006 NSW N=2,529,664)	45 and Up Study weighted to NSW			Census 2006 Australia (N=7,599,570)	45 and Up Study weighted to Australia
				Post-stratification1	Basic raking2	Full raking3		Post-stratification4	Basic raking5	Full raking6
	n	% (95% CI)	%	% (95% CI)	% (95% CI)	% (95% CI)	%	% (95% CI)	% (95% CI)	% (95% CI)
Sex
Male	117969	46.2 (46.0, 46.4)	47.8	47.7 (47.5, 48.0)	47.6 (47.4, 47.9)	47.8 (47.5, 48.1)	47.9	47.8 (47.6, 48.1)	47.7 (47.5, 48.0)	47.9 (47.6, 48.2)
Female	137396	53.8 (53.6, 54.0)	52.2	52.3 (52.1, 52.5)	52.4 (52.1, 52.6)	52.2 (51.9, 52.5)	52.1	52.2 (52.0, 52.4)	52.3 (52.0, 52.5)	52.1 (51.8, 52.4)
Age group
45-49 years	33711	13.2 (13.1, 13.3)	18.8	19.0 (18.8, 19.2)	19.0 (18.8, 19.2)	18.8 (18.6, 19.0)	19	19.2 (19.0, 19.4)	19.2 (19.0, 19.4)	19.0 (18.8, 19.3)
50-54 years	41504	16.3 (16.1, 16.4)	17	17.1 (17.0, 17.3)	17.2 (17.0, 17.3)	17.0 (16.8, 17.2)	17.3	17.5 (17.3, 17.7)	17.5 (17.3, 17.7)	17.3 (17.1, 17.5)
55-59 years	43865	17.2 (17.0, 17.3)	15.9	16.0 (15.9, 16.2)	16.0 (15.9, 16.2)	15.9 (15.7, 16.1)	16.2	16.4 (16.2, 16.5)	16.4 (16.2, 16.5)	16.2 (16.1, 16.4)
60-64 years	38710	15.2 (15.0, 15.3)	12.6	12.6 (12.5, 12.7)	12.6 (12.5, 12.7)	12.6 (12.4, 12.7)	12.6	12.7 (12.5, 12.8)	12.7 (12.5, 12.8)	12.6 (12.5, 12.8)
65-69 years	32235	12.6 (12.5, 12.8)	10.1	10.0 (9.9, 10.1)	10.0 (9.9, 10.1)	10.1 (9.9, 10.2)	10	9.9 (9.8, 10.1)	9.9 (9.8, 10.0)	10.0 (9.8, 10.1)
70-74 years	23168	9.1 (9.0, 9.2)	8.3	8.3 (8.2, 8.4)	8.3 (8.2, 8.4)	8.3 (8.2, 8.5)	8.1	8.0 (7.9, 8.1)	8.0 (7.9, 8.1)	8.1 (8.0, 8.2)
75-79 years	16949	6.6 (6.5, 6.7)	7.4	7.3 (7.2, 7.4)	7.3 (7.2, 7.4)	7.4 (7.3, 7.6)	7.2	7.0 (6.9, 7.1)	7.0 (6.9, 7.1)	7.2 (7.0, 7.3)
80-84 years	17621	6.9 (6.8, 7.0)	5.6	5.4 (5.3, 5.5)	5.4 (5.3, 5.5)	5.6 (5.5, 5.7)	5.3	5.2 (5.1, 5.2)	5.2 (5.1, 5.2)	5.3 (5.2, 5.4)
85+ years	7602	3.0 (2.9, 3.0)	4.4	4.2 (4.1, 4.3)	4.2 (4.1, 4.3)	4.4 (4.3, 4.5)	4.2	4.1 (4.0, 4.2)	4.1 (4.0, 4.2)	4.2 (4.1, 4.4)
Place of residence (ARIA)
Major City	135389	53.0 (52.8, 53.2)	69	69.0 (68.7, 69.3)	69.0 (68.7, 69.2)	69.0 (68.6, 69.3)	66.1	66.3 (66.0, 66.6)	66.2 (66.0, 66.5)	66.2 (65.9, 66.6)
Inner Regional	90786	35.6 (35.4, 35.7)	22.8	22.8 (22.7, 22.9)	22.8 (22.7, 23.0)	22.8 (22.7, 23.0)	21.7	21.7 (21.6, 21.9)	21.8 (21.7, 21.9)	21.8 (21.6, 21.9)
Outer Regional	26704	10.5 (10.3, 10.6)	7.7	7.6 (7.5, 7.7)	7.7 (7.6, 7.7)	7.7 (7.6, 7.8)	10.1	10.1 (9.9, 10.2)	10.1 (10.0, 10.2)	10.1 (9.9, 10.2)
Remote/Very Remote	2486	1.0 (0.9, 1.0)	0.6	0.6 (0.5, 0.6)	0.6 (0.5, 0.6)	0.6 (0.5, 0.6)	1.9	1.9 (1.8, 2.0)	1.9 (1.8, 2.0)	1.9 (1.8, 2.0)
Educational attainment
No School Certificate	30327	11.9 (11.8, 12.0)	22.8	11.2 (11.1, 11.3)	11.0 (10.9, 11.1)	22.8 (22.5, 23.1)	22.3	11.3 (11.1, 11.4)	11.1 (10.9, 11.2)	22.3 (22.0, 22.6)
School Certificate	57213	22.4 (22.2, 22.6)	23.2	21.1 (21.0, 21.3)	20.9 (20.7, 21.1)	23.2 (23.0, 23.4)	24.4	21.2 (21.1, 21.4)	21.0 (20.8, 21.2)	24.4 (24.2, 24.7)
Trade/Certificate/Diploma	82527	32.3 (32.1, 32.5)	28	32.1 (31.9, 32.3)	32.4 (32.2, 32.6)	28.0 (27.8, 28.2)	27.7	32.1 (31.9, 32.3)	32.4 (32.2, 32.6)	27.7 (27.5, 27.9)
Higher School Certificate	25364	9.9 (9.8, 10.0)	12.4	10.2 (10.1, 10.3)	10.2 (10.1, 10.3)	12.4 (12.2, 12.6)	12.7	10.3 (10.2, 10.4)	10.3 (10.1, 10.4)	12.7 (12.5, 12.9)
University degree or higher	59934	23.5 (23.3, 23.6)	13.7	25.4 (25.2, 25.6)	25.5 (25.3, 25.7)	13.7 (13.6, 13.8)	12.8	25.1 (24.9, 25.3)	25.3 (25.1, 25.5)	12.8 (12.7, 13.0)
Region of birth
Australia	193250	75.7 (75.5, 75.8)	66	73.5 (73.2, 73.7)	73.3 (73.1, 73.5)	66.0 (65.7, 66.2)	66.4	74.1 (73.9, 74.3)	74.0 (73.7, 74.2)	66.4 (66.1, 66.6)
NZ and Oceania	5760	2.3 (2.2, 2.3)	2.5	2.5 (2.4, 2.5)	2.5 (2.4, 2.5)	2.5 (2.5, 2.6)	2.7	2.4 (2.4, 2.5)	2.4 (2.4, 2.5)	2.7 (2.6, 2.8)
Asia	8901	3.5 (3.4, 3.6)	8.1	4.5 (4.4, 4.6)	4.5 (4.4, 4.6)	8.1 (7.9, 8.2)	6	4.3 (4.3, 4.4)	4.3 (4.3, 4.4)	6.0 (5.9, 6.2)
UK and Ireland	25270	9.9 (9.8, 10.0)	8	10.1 (10.0, 10.2)	10.1 (10.0, 10.2)	8.0 (7.9, 8.1)	10.4	9.9 (9.7, 10.0)	9.9 (9.8, 10.0)	10.4 (10.2, 10.5)
Europe	14891	5.8 (5.7, 5.9)	10.4	6.1 (6.0, 6.2)	6.2 (6.1, 6.3)	10.4 (10.2, 10.6)	10.9	6.0 (5.9, 6.1)	6.1 (6.0, 6.2)	10.9 (10.7, 11.1)
Other	7293	2.9 (2.8, 2.9)	5.1	3.4 (3.3, 3.5)	3.4 (3.3, 3.5)	5.1 (5.0, 5.2)	3.6	3.3 (3.2, 3.4)	3.3 (3.2, 3.4)	3.6 (3.5, 3.7)
Language other than English
No	231220	90.5 (90.4, 90.7)	80.2	88.7 (88.5, 88.9)	88.7 (88.5, 88.9)	80.3 (80.1, 80.6)	83.5	89.0 (88.8, 89.2)	89.0 (88.8, 89.1)	83.5 (83.2, 83.7)
Yes	24145	9.5 (9.3, 9.6)	19.8	11.3 (11.1, 11.4)	11.3 (11.2, 11.5)	19.7 (19.4, 20.0)	16.5	11.0 (10.9, 11.1)	11.0 (10.9, 11.2)	16.5 (16.3, 16.7)
Marital status
Never married	15975	6.3 (6.2, 6.3)	8.4	6.8 (6.6, 6.9)	6.7 (6.6, 6.8)	8.4 (8.2, 8.5)	7.9	6.8 (6.7, 6.9)	6.7 (6.6, 6.8)	7.9 (7.7, 8.0)
Widowed	22040	8.6 (8.5, 8.7)	12.5	9.1 (9.0, 9.2)	8.4 (8.3, 8.5)	12.5 (12.3, 12.7)	12	8.9 (8.7, 9.0)	8.2 (8.1, 8.3)	12.0 (11.8, 12.2)
Divorced	19059	7.5 (7.4, 7.6)	11.9	7.4 (7.3, 7.5)	7.4 (7.3, 7.5)	11.9 (11.7, 12.1)	12.3	7.4 (7.2, 7.5)	7.4 (7.3, 7.5)	12.3 (12.1, 12.5)
Separated	7124	2.8 (2.7, 2.9)	3.8	2.8 (2.7, 2.9)	2.9 (2.8, 2.9)	3.8 (3.7, 3.9)	3.8	2.8 (2.8, 2.9)	2.9 (2.8, 2.9)	3.8 (3.7, 3.9)
Married	191167	74.9 (74.7, 75.0)	63.5	73.9 (73.7, 74.2)	74.6 (74.4, 74.8)	63.5 (63.2, 63.7)	64	74.2 (74.0, 74.4)	74.9 (74.7, 75.1)	64.0 (63.8, 64.2)
1 Estimates after post-stratification based on the characteristics sex, age and place of residence and matching to the ABS Census 2006 data (restricted to the NSW population).
2 Estimates after basic raking based on the characteristics sex, age and place of residence and matching to the ABS Census 2006 data (restricted to the NSW population).
3 Estimates after full raking based on all characteristics listed in Table 1 and matching to the ABS Census 2006 data (restricted to the NSW population).
4 Estimates after post-stratification based on the characteristics sex, age and place of residence and matching to the ABS Census 2006 data for the whole Australian population.
5 Estimates after basic raking based on the characteristics sex, age and place of residence and matching to the ABS Census 2006 data for the whole Australian population.
6 Estimates after full raking based on all characteristics listed in Table 1 and matching to the ABS Census 2006 data for the whole Australian population.
CI: Confidence Intervals; NSW: New South Wales
