# Supplementary material for: Raking of data from a large Australian cohort study improves generalisability of estimates of prevalence of health and behaviour characteristics and cancer incidence
Source: BMC Med Res Methodol. 2022 May 14;22:140. doi: 10.1186/s12874-022-01626-5 (PMC9107206; doi:10.1186/s12874-022-01626-5)
Supplement: Supplementary file 6 — Additional file 6. Table showing 45 and Up Study participants’ socioeconomic, health and lifestyle characteristics before and after weighting, compared to NDSHS and ANHS. [file 12874_2022_1626_MOESM6_ESM.xlsx]

## Sheet: Additional_file_6
Additional file 6. Table showing 45 and Up Study participants’ socioeconomic, health and lifestyle characteristics before and after weighting, compared to the NDSHS and ANHS
Characteristics	45 and Up Study unweighted (N=255,365)		NDSHS NSW1 (N=7,963)	ANHS NSW2 (N=1,625)	45 and Up Study weighted to NSW			NDSHS Australia6 (N=26,858)	ANHS Australia7 (N=8,531)	45 and Up Study weighted to Australia
					Post-stratification3	Basic raking4	Full raking5			Post-stratification8	Basic raking9	Full raking10
	n	% (95% CI)	% (95% CI)	%	% (95% CI)	% (95% CI)	% (95% CI)	% (95% CI)	%	% (95% CI)	% (95% CI)	% (95% CI)
Alcohol intake (drinks/week)
Non-drinker (< 1)	83357	32.6 (32.5, 32.8)		41.8	32.6 (32.4, 32.8)	32.4 (32.2, 32.6)	37.3 (37.0, 37.6)		41.7	32.5 (32.3, 32.7)	32.3 (32.1, 32.5)	36.1 (35.8, 36.3)
1 to 3.5	38844	15.2 (15.1, 15.4)		13.9	15.5 (15.3, 15.6)	15.6 (15.4, 15.7)	15.3 (15.1, 15.5)		14.3	15.4 (15.2, 15.6)	15.5 (15.4, 15.7)	15.2 (15.0, 15.4)
> 3.5 to ≤ 7	48459	19.0 (18.8, 19.1)		10.1	18.8 (18.7, 19.0)	19.0 (18.8, 19.1)	16.9 (16.7, 17.1)		10.3	18.8 (18.6, 19.0)	18.9 (18.7, 19.1)	17.3 (17.1, 17.4)
> 7 to ≤ 14	44373	17.4 (17.2, 17.5)		12.8	17.2 (17.1, 17.4)	17.4 (17.2, 17.5)	15.1 (14.9, 15.3)		13.6	17.3 (17.1, 17.4)	17.4 (17.2, 17.6)	15.6 (15.5, 15.8)
> 14 to ≤ 28	26209	10.3 (10.1, 10.4)		11.3	10.2 (10.1, 10.3)	10.2 (10.1, 10.3)	9.1 (9.0, 9.2)		11.7	10.3 (10.2, 10.4)	10.3 (10.1, 10.4)	9.5 (9.3, 9.6)
> 28	9553	3.7 (3.7, 3.8)		10.1	3.8 (3.7, 3.8)	3.7 (3.6, 3.7)	3.8 (3.7, 3.9)		8.3	3.9 (3.8, 4.0)	3.7 (3.7, 3.8)	4.0 (3.9, 4.1)
Missing	4570	1.8 (1.7, 1.8)			1.9 (1.8, 1.9)	1.8 (1.8, 1.9)	2.6 (2.5, 2.6)			1.9 (1.8, 1.9)	1.8 (1.8, 1.9)	2.4 (2.3, 2.5)
Body Mass Index (kg/m2)
Underweight (<18.5)	3216	1.3 (1.2, 1.3)	1.6 (1.2, 2.0)	0.7	1.3 (1.3, 1.4)	1.3 (1.2, 1.3)	1.4 (1.4, 1.5)	1.5 (1.3, 1.7)	0.7	1.3 (1.2, 1.3)	1.3 (1.2, 1.3)	1.4 (1.3, 1.4)
Normal Range (18.5 to <25)	87198	34.1 (34.0, 34.3)	33.2 (31.6, 34.9)	22.4	34.5 (34.3, 34.7)	34.9 (34.6, 35.1)	33.9 (33.6, 34.1)	31.8 (30.9, 32.7)	20.5	34.3 (34.1, 34.5)	34.6 (34.4, 34.8)	33.3 (33.1, 33.6)
Overweight (25 to <30)	93476	36.6 (36.4, 36.8)	34.6 (33.0, 36.2)	29	36.7 (36.5, 36.9)	36.4 (36.2, 36.7)	35.6 (35.3, 35.8)	35.6 (34.7, 36.5)	28.3	36.7 (36.5, 36.9)	36.5 (36.2, 36.7)	35.8 (35.6, 36.1)
Obese (≥ 30)	52847	20.7 (20.5, 20.9)	22.8 (21.4, 24.3)	21.5	20.4 (20.2, 20.6)	20.3 (20.1, 20.5)	21.5 (21.3, 21.7)	23.4 (22.6, 24.2)	21.1	20.6 (20.4, 20.8)	20.5 (20.3, 20.7)	21.9 (21.7, 22.1)
Missing	18628	7.3 (7.2, 7.4)	7.8 (6.9, 8.7)	26.4	7.1 (7.0, 7.2)	7.1 (7.0, 7.2)	7.6 (7.5, 7.8)	7.7 (7.2, 8.2)	29.4	7.1 (7.0, 7.2)	7.1 (7.0, 7.2)	7.6 (7.5, 7.7)
DVA white or gold card
No	244865	95.9 (95.8, 96.0)		96.6	96.0 (95.8, 96.2)	95.9 (95.8, 96.1)	95.5 (95.2, 95.8)		96.6	96.1 (95.9, 96.2)	96.0 (95.8, 96.2)	95.6 (95.3, 95.9)
Yes	5903	2.3 (2.3, 2.4)		3.1	2.2 (2.1, 2.3)	2.3 (2.2, 2.4)	2.3 (2.2, 2.3)		3.3	2.1 (2.1, 2.2)	2.2 (2.2, 2.3)	2.2 (2.2, 2.3)
Missing	4597	1.8 (1.7, 1.9)		0.2	1.8 (1.7, 1.8)	1.8 (1.7, 1.8)	2.2 (2.2, 2.3)		0.1	1.8 (1.7, 1.8)	1.8 (1.7, 1.8)	2.2 (2.1, 2.3)
Employment status
Employed	129654	50.8 (50.6, 51.0)	44.6 (42.8, 46.4)	49.6	54.3 (54.0, 54.5)	54.1 (53.9, 54.4)	50.1 (49.8, 50.4)	46.3 (45.3, 47.3)	51.9	55.1 (54.9, 55.3)	55.0 (54.8, 55.3)	51.1 (50.8, 51.4)
Unemployed	5685	2.2 (2.2, 2.3)	2.3 (1.7, 2.9)	1.4	2.3 (2.2, 2.4)	2.3 (2.2, 2.3)	3.3 (3.2, 3.4)	2.1 (1.8, 2.4)	1	2.3 (2.3, 2.4)	2.3 (2.2, 2.4)	3.2 (3.1, 3.3)
Not in the labour force	115845	45.4 (45.2, 45.6)	47.2 (45.4, 49.0)	49	41.8 (41.6, 42.0)	42.0 (41.8, 42.2)	44.4 (44.1, 44.7)	46.0 (45.0, 47.0)	47	41.0 (40.8, 41.2)	41.1 (40.9, 41.3)	43.6 (43.3, 43.8)
Missing	4181	1.6 (1.6, 1.7)	5.9 (5.1, 6.8)		1.6 (1.6, 1.7)	1.6 (1.5, 1.7)	2.2 (2.1, 2.2)	5.6 (5.2, 6.1)		1.6 (1.6, 1.7)	1.6 (1.5, 1.6)	2.1 (2.0, 2.2)
Ever diagnosed with asthma
No	238071	93.2 (93.1, 93.3)		85.7	93.0 (92.8, 93.2)	93.0 (92.8, 93.2)	92.2 (91.9, 92.5)		84.5	92.9 (92.8, 93.1)	93.0 (92.8, 93.1)	92.4 (92.1, 92.7)
Yes	6201	2.4 (2.4, 2.5)		14.3	2.4 (2.3, 2.4)	2.4 (2.3, 2.5)	2.2 (2.2, 2.3)		15.5	2.4 (2.3, 2.5)	2.4 (2.4, 2.5)	2.3 (2.2, 2.4)
Missing	11093	4.3 (4.3, 4.4)			4.6 (4.6, 4.7)	4.6 (4.5, 4.7)	5.5 (5.4, 5.6)			4.7 (4.6, 4.7)	4.6 (4.5, 4.7)	5.3 (5.2, 5.4)
Ever diagnosed with diabetes
No	221947	86.9 (86.8, 87.0)		86.5	87.0 (86.8, 87.2)	87.0 (86.8, 87.2)	84.7 (84.4, 85.0)		86.4	87.0 (86.8, 87.3)	87.1 (86.9, 87.2)	85.1 (84.8, 85.4)
Yes	22325	8.7 (8.6, 8.9)		13.5	8.4 (8.2, 8.5)	8.4 (8.3, 8.5)	9.8 (9.7, 10.0)		13.6	8.3 (8.2, 8.4)	8.3 (8.2, 8.5)	9.6 (9.4, 9.7)
Missing	11093	4.3 (4.3, 4.4)			4.6 (4.6, 4.7)	4.6 (4.5, 4.7)	5.5 (5.4, 5.6)		0	4.7 (4.6, 4.7)	4.6 (4.5, 4.7)	5.3 (5.2, 5.4)
Fruit Consumption
Don't eat fruit	20877	8.2 (8.1, 8.3)		5.4	8.4 (8.3, 8.5)	8.4 (8.2, 8.5)	9.5 (9.3, 9.6)		4.9	8.5 (8.4, 8.7)	8.5 (8.4, 8.6)	9.7 (9.6, 9.9)
< 2 serves per day	81733	32.0 (31.8, 32.2)		37.9	32.1 (31.9, 32.3)	32.2 (32.0, 32.4)	32.2 (32.0, 32.5)		36.9	32.3 (32.1, 32.5)	32.4 (32.2, 32.6)	32.4 (32.1, 32.6)
≥ 2 serves per day	143852	56.3 (56.1, 56.5)		56.7	56.0 (55.7, 56.2)	55.9 (55.7, 56.1)	54.4 (54.1, 54.7)		58.2	55.7 (55.4, 55.9)	55.6 (55.4, 55.8)	54.0 (53.7, 54.3)
Missing	8903	3.5 (3.4, 3.6)			3.5 (3.4, 3.6)	3.5 (3.4, 3.6)	3.9 (3.8, 4.0)			3.5 (3.4, 3.6)	3.5 (3.4, 3.6)	3.9 (3.8, 4.0)
Household Income
<$20,000 p.a	49812	19.5 (19.4, 19.7)	12.0 (10.9, 13.1)	27.1	18.0 (17.9, 18.2)	18.0 (17.8, 18.1)	23.8 (23.6, 24.1)	11.9 (11.3, 12.5)	26.3	17.9 (17.8, 18.1)	17.9 (17.7, 18.0)	23.3 (23.1, 23.5)
$20,000-$39,999 p.a	44887	17.6 (17.4, 17.7)	14.8 (13.5, 16.0)	23.3	15.7 (15.6, 15.9)	16.1 (16.0, 16.3)	16.8 (16.6, 17.0)	15.0 (14.4, 15.7)	25.3	15.8 (15.7, 16.0)	16.2 (16.1, 16.4)	17.0 (16.8, 17.1)
≥$40,000 p.a	106325	41.6 (41.4, 41.8)	43.4 (41.6, 45.2)	49.6	45.3 (45.1, 45.6)	45.1 (44.9, 45.3)	36.9 (36.6, 37.1)	44.7 (43.7, 45.7)	48.4	45.3 (45.1, 45.6)	45.2 (44.9, 45.4)	37.4 (37.2, 37.7)
Missing	54341	21.3 (21.1, 21.4)	29.8 (28.2, 31.5)		20.9 (20.8, 21.1)	20.8 (20.6, 20.9)	22.5 (22.3, 22.7)	28.3 (27.4, 29.2)		20.9 (20.7, 21.1)	20.7 (20.6, 20.9)	22.3 (22.1, 22.5)
K10 distress scale
Well (0 to 19)	200014	78.3 (78.2, 78.5)	87.5 (86.2, 88.8)	82.9	78.4 (78.1, 78.6)	78.5 (78.3, 78.7)	74.1 (73.8, 74.3)	87.8 (87.1, 88.5)	83.9	78.4 (78.2, 78.6)	78.5 (78.3, 78.7)	74.6 (74.3, 74.9)
Mild (20 to 24)	14655	5.7 (5.6, 5.8)	6.6 (5.7, 7.6)	8.6	5.9 (5.8, 6.0)	6.0 (5.9, 6.1)	6.7 (6.6, 6.9)	7.0 (6.4, 7.5)	8.2	6.0 (5.9, 6.1)	6.0 (5.9, 6.1)	6.7 (6.6, 6.8)
Moderate (25 to 29)	4788	1.9 (1.8, 1.9)	3.0 (2.4, 3.7)	3.9	1.9 (1.9, 2.0)	2.0 (1.9, 2.0)	2.5 (2.4, 2.5)	2.7 (2.4, 3.0)	4	2.0 (1.9, 2.0)	2.0 (1.9, 2.0)	2.4 (2.3, 2.5)
Severe (30 to 50)	4664	1.8 (1.8, 1.9)	2.3 (1.8, 2.9)	4.4	1.9 (1.9, 2.0)	1.9 (1.9, 2.0)	2.7 (2.6, 2.8)	2.1 (1.8, 2.4)	3.8	1.9 (1.9, 2.0)	1.9 (1.9, 2.0)	2.7 (2.6, 2.8)
Missing	31244	12.2 (12.1, 12.4)	0.5 (0.3, 0.7)	0.2	11.9 (11.7, 12.0)	11.7 (11.5, 11.8)	14.0 (13.8, 14.2)	0.5 (0.3, 0.6)	0.1	11.7 (11.6, 11.9)	11.5 (11.4, 11.7)	13.6 (13.5, 13.8)
Main type of milk
Whole milk	78252	30.6 (30.5, 30.8)		41.2	30.9 (30.7, 31.1)	30.7 (30.5, 30.9)	33.7 (33.4, 34.0)		35.9	31.2 (31.0, 31.4)	31.0 (30.8, 31.2)	33.8 (33.5, 34.0)
Reduced fat milk	89993	35.2 (35.1, 35.4)		26.7	35.2 (35.0, 35.5)	35.2 (35.0, 35.4)	32.1 (31.8, 32.3)		32.8	35.0 (34.8, 35.3)	35.0 (34.8, 35.2)	32.3 (32.0, 32.5)
Skim milk	50227	19.7 (19.5, 19.8)		17.4	19.5 (19.3, 19.6)	19.6 (19.4, 19.7)	19.0 (18.8, 19.2)		16.8	19.4 (19.2, 19.5)	19.5 (19.3, 19.6)	19.0 (18.8, 19.2)
Soy milk	13987	5.5 (5.4, 5.6)		5.5	5.5 (5.4, 5.6)	5.6 (5.5, 5.7)	5.3 (5.2, 5.4)		5.5	5.4 (5.4, 5.5)	5.5 (5.4, 5.6)	5.2 (5.1, 5.3)
Other milk	4731	1.9 (1.8, 1.9)		3.1	1.8 (1.8, 1.9)	1.8 (1.8, 1.9)	2.1 (2.0, 2.1)		2.7	1.8 (1.8, 1.9)	1.8 (1.8, 1.9)	2.0 (2.0, 2.1)
I don't drink milk	12989	5.1 (5.0, 5.2)		6.2	5.1 (5.0, 5.2)	5.1 (5.0, 5.1)	5.6 (5.5, 5.7)		6.3	5.1 (5.0, 5.2)	5.1 (5.0, 5.2)	5.5 (5.4, 5.6)
Missing	5186	2.0 (2.0, 2.1)			2.0 (2.0, 2.1)	2.0 (2.0, 2.1)	2.3 (2.2, 2.4)			2.0 (2.0, 2.1)	2.0 (2.0, 2.1)	2.2 (2.2, 2.3)
Overall health
Excellent	37394	14.6 (14.5, 14.8)	10.8 (9.7, 12.0)	15.8	15.0 (14.8, 15.1)	15.1 (14.9, 15.2)	12.6 (12.5, 12.8)	11.2 (10.5, 11.8)	15.7	15.0 (14.8, 15.1)	15.1 (14.9, 15.2)	12.9 (12.7, 13.0)
Very Good	91525	35.8 (35.7, 36.0)	33.0 (31.3, 34.7)	30.8	35.6 (35.4, 35.8)	35.7 (35.4, 35.9)	32.4 (32.2, 32.6)	33.7 (32.7, 34.6)	31.2	35.7 (35.5, 35.9)	35.7 (35.5, 35.9)	32.9 (32.6, 33.1)
Good	83318	32.6 (32.4, 32.8)	37.1 (35.4, 38.9)	30.4	32.5 (32.3, 32.7)	32.4 (32.2, 32.6)	34.0 (33.8, 34.3)	36.5 (35.6, 37.5)	30.6	32.5 (32.3, 32.7)	32.4 (32.2, 32.6)	33.8 (33.6, 34.1)
Fair	29281	11.5 (11.3, 11.6)	14.8 (13.6, 16.1)	16.8	11.5 (11.3, 11.6)	11.4 (11.3, 11.5)	14.0 (13.8, 14.2)	14.5 (13.8, 15.2)	15.7	11.4 (11.3, 11.6)	11.4 (11.2, 11.5)	13.7 (13.5, 13.9)
Poor	5327	2.1 (2.0, 2.1)	3.1 (2.5, 3.8)	6.3	2.1 (2.0, 2.2)	2.1 (2.0, 2.2)	3.0 (2.9, 3.1)	2.9 (2.6, 3.2)	6.9	2.1 (2.0, 2.2)	2.1 (2.0, 2.1)	2.9 (2.8, 3.0)
Missing	8520	3.3 (3.3, 3.4)	1.1 (0.7, 1.4)		3.4 (3.3, 3.4)	3.3 (3.3, 3.4)	4.0 (3.9, 4.1)	1.2 (1.0, 1.4)		3.3 (3.3, 3.4)	3.3 (3.2, 3.4)	3.9 (3.8, 4.0)
Private Health Insurance
No	87873	34.4 (34.2, 34.6)		43.8	32.7 (32.5, 32.9)	32.7 (32.5, 32.9)	40.9 (40.6, 41.2)		42.9	33.0 (32.8, 33.2)	33.0 (32.8, 33.2)	40.9 (40.6, 41.2)
Yes	162895	63.8 (63.6, 64.0)		56.1	65.6 (65.3, 65.8)	65.5 (65.3, 65.7)	56.8 (56.6, 57.1)		57.1	65.2 (65.0, 65.5)	65.2 (65.0, 65.4)	56.9 (56.6, 57.2)
Missing	4597	1.8 (1.7, 1.9)		0.1	1.8 (1.7, 1.8)	1.8 (1.7, 1.8)	2.2 (2.2, 2.3)		0	1.8 (1.7, 1.8)	1.8 (1.7, 1.8)	2.2 (2.1, 2.3)
Smoking status at baseline
Current regular smoker	18265	7.2 (7.1, 7.3)	13.9 (12.7, 15.2)	17.6	7.3 (7.2, 7.5)	7.3 (7.2, 7.5)	9.5 (9.3, 9.7)	13.9 (12.7, 15.2)	16	7.5 (7.4, 7.6)	7.5 (7.4, 7.6)	9.7 (9.6, 9.9)
Former regular smoker	91398	35.8 (35.6, 36.0)	35.3 (33.6, 37.0)	36.2	34.4 (34.2, 34.6)	35.2 (35.0, 35.4)	35.1 (34.8, 35.3)	35.3 (33.6, 37.0)	37.4	34.5 (34.3, 34.7)	35.2 (35.0, 35.4)	35.8 (35.5, 36.0)
Never regular smoker	145609	57.0 (56.8, 57.2)	50.6 (48.8, 52.4)	46.2	58.2 (57.9, 58.4)	57.4 (57.2, 57.7)	55.4 (55.1, 55.7)	50.6 (48.8, 52.4)	46.6	58.0 (57.7, 58.2)	57.3 (57.1, 57.5)	54.5 (54.2, 54.7)
Missing	93	0.0 (0.0, 0.0)	0.2 (0.0, 0.3)		0.0 (0.0, 0.0)	0.0 (0.0, 0.0)	0.0 (0.0, 0.1)	0.2 (0.0, 0.3)		0.0 (0.0, 0.0)	0.0 (0.0, 0.0)	0.0 (0.0, 0.1)
Smoking intensity at baseline
Current regular smoker (20+ cigs)	8875	3.5 (3.4, 3.5)	6.3 (5.4, 7.2)		3.6 (3.5, 3.6)	3.5 (3.4, 3.6)	4.8 (4.7, 4.9)	6.9 (6.4, 7.5)		3.7 (3.6, 3.8)	3.6 (3.6, 3.7)	5.0 (4.9, 5.1)
Current regular smoker (<20 cigs)	9132	3.6 (3.5, 3.6)	6.0 (5.1, 6.9)		3.7 (3.6, 3.8)	3.7 (3.6, 3.8)	4.6 (4.5, 4.7)	5.9 (5.4, 6.4)		3.7 (3.6, 3.8)	3.8 (3.7, 3.8)	4.6 (4.5, 4.7)
Former regular smoker	91398	35.8 (35.6, 36.0)	35.3 (33.6, 37.0)		34.4 (34.2, 34.6)	35.2 (35.0, 35.4)	35.1 (34.8, 35.3)	35.9 (34.9, 36.8)		34.5 (34.3, 34.7)	35.2 (35.0, 35.4)	35.8 (35.5, 36.0)
Never regular smoker	145609	57.0 (56.8, 57.2)	50.6 (48.8, 52.4)		58.2 (57.9, 58.4)	57.4 (57.2, 57.7)	55.4 (55.1, 55.7)	49.5 (48.5, 50.5)		58.0 (57.7, 58.2)	57.3 (57.1, 57.5)	54.5 (54.2, 54.7)
Missing	351	0.1 (0.1, 0.2)	1.8 (1.3, 2.3)		0.1 (0.1, 0.2)	0.1 (0.1, 0.2)	0.2 (0.2, 0.2)	1.8 (1.6, 2.1)		0.1 (0.1, 0.2)	0.1 (0.1, 0.2)	0.2 (0.2, 0.2)
Smoking duration
< 6 years	6549	2.6 (2.5, 2.6)	4.2 (3.4, 4.9)	4.1	2.6 (2.5, 2.7)	2.6 (2.6, 2.7)	2.3 (2.2, 2.3)	4.0 (3.6, 4.4)	4	2.6 (2.5, 2.7)	2.6 (2.6, 2.7)	2.3 (2.3, 2.4)
6-10 years	11426	4.5 (4.4, 4.6)	4.6 (3.9, 5.4)	3.9	4.6 (4.5, 4.7)	4.6 (4.6, 4.7)	4.0 (4.0, 4.1)	4.6 (4.2, 5.0)	4.2	4.6 (4.5, 4.7)	4.7 (4.6, 4.8)	4.2 (4.1, 4.3)
11-19 years	20306	8.0 (7.8, 8.1)	7.1 (6.2, 8.0)	6.9	7.9 (7.8, 8.0)	8.0 (7.9, 8.1)	7.5 (7.4, 7.6)	7.2 (6.7, 7.7)	7.9	7.9 (7.8, 8.0)	8.0 (7.9, 8.1)	7.7 (7.6, 7.8)
20-29 years	22509	8.8 (8.7, 8.9)	8.8 (7.8, 9.8)	10.5	8.7 (8.6, 8.8)	8.8 (8.7, 8.9)	9.1 (9.0, 9.3)	9.2 (8.6, 9.8)	10.4	8.7 (8.6, 8.8)	8.8 (8.7, 9.0)	9.3 (9.1, 9.4)
30-39 years	23867	9.3 (9.2, 9.5)	10.9 (9.8, 12.0)	13.1	9.2 (9.1, 9.3)	9.3 (9.2, 9.5)	10.8 (10.6, 10.9)	11.7 (11.0, 12.3)	13	9.3 (9.2, 9.5)	9.4 (9.3, 9.6)	11.1 (10.9, 11.2)
40+ years	17949	7.0 (6.9, 7.1)	8.1 (7.2, 9.0)	12.3	6.1 (6.0, 6.2)	6.3 (6.2, 6.4)	7.6 (7.5, 7.7)	8.3 (7.8, 8.8)	10.7	6.1 (6.0, 6.2)	6.3 (6.2, 6.4)	7.7 (7.5, 7.8)
Not applicable or missing	152759	59.8 (59.6, 60.0)	56.2 (54.4, 58.0)	49.2	60.9 (60.7, 61.1)	60.2 (60.0, 60.5)	58.7 (58.4, 59.0)	55.0 (54.0, 56.0)	49.8	60.7 (60.5, 60.9)	60.1 (59.9, 60.3)	57.8 (57.5, 58.1)
Age started regular smoking
< 12 years	1678	0.7 (0.6, 0.7)	0.4 (0.2, 0.6)	1.7	0.6 (0.6, 0.7)	0.7 (0.6, 0.7)	0.9 (0.8, 0.9)	0.4 (0.3, 0.6)	1.8	0.7 (0.6, 0.7)	0.7 (0.6, 0.7)	0.9 (0.8, 1.0)
12-17 years	51999	20.4 (20.2, 20.5)	19.2 (17.8, 20.6)	25.4	19.9 (19.7, 20.1)	20.3 (20.2, 20.5)	22.1 (21.9, 22.3)	20.6 (19.8, 21.4)	25.5	20.1 (19.9, 20.3)	20.5 (20.3, 20.7)	22.9 (22.7, 23.2)
18-24 years	43100	16.9 (16.7, 17.0)	19.9 (18.5, 21.3)	18.8	16.3 (16.1, 16.4)	16.6 (16.4, 16.7)	15.9 (15.7, 16.1)	19.8 (19.0, 20.6)	18.8	16.3 (16.1, 16.4)	16.6 (16.4, 16.7)	16.0 (15.8, 16.2)
25-29 years	3749	1.5 (1.4, 1.5)	2.1 (1.6, 2.6)	2.8	1.5 (1.4, 1.5)	1.4 (1.4, 1.5)	1.6 (1.5, 1.7)	2.1 (1.8, 2.4)	2.3	1.4 (1.4, 1.5)	1.4 (1.4, 1.5)	1.6 (1.5, 1.6)
30+ years	3421	1.3 (1.3, 1.4)	2.3 (1.8, 2.8)	2.7	1.4 (1.3, 1.4)	1.3 (1.3, 1.4)	1.5 (1.5, 1.6)	2.1 (1.8, 2.4)	2.3	1.3 (1.3, 1.4)	1.3 (1.2, 1.3)	1.5 (1.4, 1.5)
Not applicable or missing	151418	59.3 (59.1, 59.5)	56.1 (54.3, 57.9)	48.8	60.4 (60.1, 60.6)	59.7 (59.5, 59.9)	58.0 (57.7, 58.3)	54.9 (53.9, 55.9)	49.3	60.2 (59.9, 60.4)	59.5 (59.3, 59.8)	57.1 (56.9, 57.4)
Age stopped regular smoking
< 25 years	8396	3.3 (3.2, 3.4)	4.0 (3.3, 4.8)	4.7	3.4 (3.3, 3.4)	3.4 (3.4, 3.5)	3.0 (3.0, 3.1)	4.0 (3.6, 4.5)	4.7	3.4 (3.3, 3.5)	3.5 (3.4, 3.5)	3.2 (3.1, 3.3)
25-34 years	22366	8.8 (8.6, 8.9)	8.2 (7.2, 9.1)	7.4	8.8 (8.7, 9.0)	9.0 (8.8, 9.1)	8.0 (7.9, 8.1)	8.0 (7.5, 8.6)	8.4	8.9 (8.7, 9.0)	9.0 (8.9, 9.1)	8.3 (8.1, 8.4)
35-44 years	21825	8.5 (8.4, 8.7)	7.7 (6.7, 8.6)	8.3	8.3 (8.2, 8.4)	8.4 (8.3, 8.5)	8.3 (8.2, 8.5)	8.0 (7.4, 8.5)	8.8	8.3 (8.2, 8.4)	8.4 (8.3, 8.6)	8.5 (8.4, 8.6)
45-54 years	19087	7.5 (7.4, 7.6)	6.9 (6.0, 7.7)	7.7	7.0 (6.9, 7.1)	7.1 (7.0, 7.2)	7.6 (7.4, 7.7)	7.1 (6.6, 7.6)	7.6	7.0 (6.9, 7.1)	7.1 (7.0, 7.2)	7.7 (7.6, 7.8)
55+ years	14531	5.7 (5.6, 5.8)	4.8 (4.1, 5.5)	6.2	5.0 (4.9, 5.1)	5.2 (5.1, 5.3)	5.8 (5.7, 5.9)	5.0 (4.6, 5.4)	6.1	4.9 (4.8, 5.0)	5.1 (5.0, 5.2)	5.8 (5.6, 5.9)
Not applicable or missing	169160	66.2 (66.1, 66.4)	68.5 (66.9, 70.1)	65.7	67.5 (67.3, 67.8)	66.9 (66.6, 67.1)	67.3 (67.0, 67.6)	67.9 (67.0, 68.8)	64.5	67.5 (67.3, 67.7)	66.8 (66.6, 67.1)	66.6 (66.3, 66.9)
Vegetable consumption
Don't eat vegetables	4590	1.8 (1.7, 1.8)		0.5	2.0 (1.9, 2.0)	1.9 (1.9, 2.0)	2.7 (2.6, 2.8)		0.5	2.0 (1.9, 2.0)	1.9 (1.9, 2.0)	2.7 (2.6, 2.7)
< 5 serves per day	165182	64.7 (64.5, 64.9)		88.4	66.2 (65.9, 66.4)	66.1 (65.8, 66.3)	66.1 (65.8, 66.4)		88.1	66.1 (65.9, 66.3)	66.0 (65.8, 66.2)	65.9 (65.6, 66.2)
5+ serves per day	80180	31.4 (31.2, 31.6)		11	29.7 (29.5, 29.9)	29.8 (29.7, 30.0)	28.7 (28.5, 29.0)		11.4	29.8 (29.6, 30.0)	29.9 (29.7, 30.1)	29.0 (28.8, 29.2)
Missing	5413	2.1 (2.1, 2.2)			2.1 (2.1, 2.2)	2.2 (2.1, 2.2)	2.5 (2.4, 2.6)			2.1 (2.1, 2.2)	2.1 (2.1, 2.2)	2.4 (2.4, 2.5)
1 Weighted using absolute person weight in the NDSHS 2007 and 2010 datasets, including NSW participants only. This weight adjusts the probability of selection based on sex, age, place of residence, household size and survey delivery method.
2 Weighted using person weight provided in the APHS 2007 dataset, including NSW participants only. This weight adjusts the probability of selection based on sex, age and place of residence.
3 Estimates after post-stratification based on the characteristics sex, age and place of residence and matching to the ABS Census 2006 data (restricted to the NSW population).
4 Estimates after basic raking based on the characteristics sex, age and place of residence and matching to the ABS Census 2006 data (restricted to the NSW population).
5 Estimates after full raking based on all characteristics listed in Table 1 and matching to the ABS Census 2006 data (restricted to the NSW population).
6 Weighted using absolute person weight in the NDSHS 2007 and 2010 datasets, including all participants. This weight adjusts the probability of selection based on sex, age, place of residence, household size and survey delivery method.
7 Weighted using person weight in the APHS 2007 dataset, including all participants. This weight adjusts the probability of selection based on sex, age and place of residence.
8 Estimates after post-stratification based on the characteristics sex, age and place of residence and matching to the ABS Census 2006 data for the whole Australian population.
9 Estimates after basic raking based on the characteristics sex, age and place of residence and matching to the ABS Census 2006 data for the whole Australian population.
10 Estimates after full raking based on all characteristics listed in Table 1 and matching to the ABS Census 2006 data for the whole Australian population.
CI: Confidence Intervals; DVA: Department of Veterans Affair; NDSHS: National Drug Strategy Household Survey; ANHS: Australian National Health Survey; NSW: New South Wales
